# Supplementary material for: Designing a SPIKES-based protocol for communicating uncertainty in indeterminate thyroid cytology: a mixed-method analysis within a pilot study
Source: Updates Surg. 2025 Aug 27;78(1):75–87. doi: 10.1007/s13304-025-02346-3 (PMC12909332; doi:10.1007/s13304-025-02346-3)
Supplement: Supplementary file 2 — Supplementary file2 (XLSX 14 KB) [file 13304_2025_2346_MOESM2_ESM.xlsx]

## Sheet: Foglio1
Appendix 3 – Interview Questions Used During Each Encounter and Detailed Thematic Analysis of Patients’ Responses during SPIKES-Based Encounters
First Doctor-Patient Encounter: First Outpatient Visit
S - Setting-up:	“Would you like a family member to be with us in this conversation?”
P - Perception:	“What did you understand so far about your condition?”
I - Invitation:	“Do you think this is a good time to talk, or would you prefer we will have this conversation another time?”
K - Knowledge:	“With the help of visual aids, I will now provide you with all the information you need.”
E - Emotions:	“How do you feel right now?”
S – Strategy and Summary:	“Do you find the communication clear?” / “Would you like to ask me any questions?” / “Well, if it's all clear, we will meet in about 2 weeks for surgery.”
Second Doctor-Patient Encounter: Hospital Admission for Surgery
“Have you had a chance to reflect on our previous interview?”
“Was the communication clear for you?”
“How are you feeling at the moment?”
Third Doctor-Patient Encounter: Surgical Wound Check – 8th Day Post-Surgery
“Looking back on our first conversation during the initial encounter, how do you feel about the therapeutic choice you made (going under surgery)?”
“How are you feeling at the moment?”
First Encounter
SPIKES Phase	Thematic Category	Example	Explanation
Setting-up	Willingness to involve a family member	“Yes, I’d like someone from my household to join.” (35% of patients)
Perception	SURGERY	“This thyroid nodule could be a tumor, and it would be better to remove it.”	Patients that understood the risk related to the pathology they were suffering from and who were already oriented and aware of the need to operate surgically, understanding this choice have a long-term effect of the nodule evolving to malignancy.
	CLARIFICATION	“Honestly, I would prefer if you explained it to me again.”	Answers that noted the need, on the patient’s part, for further explanations by the treating doctor (i.e. the pathophysiology, treatment, and of the risks related to each option).
	UNDERSTANDING	“These nodules have a malignancy risk.”	Answers that showed understanding of the risks related to the TIR 3 pathology, with explicit correlation to a possible malignant manifestation of the lesion. There was no, however orientation towards one therapeutic choice over another.
	NEGATIVITY	“I’m not understanding anything anymore, doctor.”	Answers of patients that stated they were worried, anxious, afraid by the diagnosis of TIR3 pathology.
Invitation	Consent to proceed with the conversation	All 52 patients agreed to continue the discussion.
Knowledge	Use of visual aids	All patients followed the PowerPoint presentation (See the DA at Appendix 2).
Emotions	SERENITY	“Things are clearer now, and I feel more at peace.”	Answers that indicated a state of emotional and mental well-being
	REASSURANCE	“I feel better, reassured about my doubts.”	Answers of those patients who expressed their feeling of "feeling reassured" after talking with their doctor.
	CONCERN/ANXIETY	“I’m worried, to be honest.”	Responses showed a state of 'persistent alertness' of patient, as they were concerned by what they were told by their doctor.
	TRUST	“Everything is clear, I trust you.”	Responses that highlighted full trust in the healthcare provider and optimism related to the choice to undergo surgery 'in the hands' of that surgeon.
Strategy & Summary	Clarity of communication	E.g. of the most frequent: "duration of hospital stay, removal of stitches, resumption of work and/or sporting activities."	Most patients asked no or few questions; 5 patients asked between 3 and 5.
Second Encounter
Aspect	Observation	Example
Clarity of information	41/52 patients reviewed the previous communication; 96% rated it as clear.	"Everything is very clear and comprehensive."
Emotional state	36/52 (69%) of patients reported feelings of confidence and calmness. ~30% Anxiety	“I trust you, doctor", "I feel relaxed"."I feel agitated and worried."
Third Encounter
Aspect	Observation	Example
Agreement with surgical choice	88.5% stated it was the right choice without further comments or reservations; 11.5% right choice but had minor residual concerns*.	*Two patients reevaluated their previous anxiety or concerns as "unfounded," while four patients reported a persistence of fear or anxiety related to specific aspects of the decision ("How scary, now we have to wait for the histology, right?") or acknowledged a "lack of full understanding" regarding potential disadvantages or complications of the treatment choice ("I realize I didn’t ask enough q…
Final emotional state	90% expressed SERENITY or TRUST; others reported ANXIETY or FATIGUE.	"I feel well and look forward to it”. "I want to continue trusting". "To sleep peacefully I wait for the result of the histological examination". "I need rest now".
